# Supplementary material for: Sea star wasting disease demography and etiology in the brooding sea star Leptasterias spp
Source: PLoS One. 2019 Nov 21;14(11):e0225248. doi: 10.1371/journal.pone.0225248 (PMC6872156; doi:10.1371/journal.pone.0225248)
Supplement: S2 Table — “Map color” correspond to colored regions in Fig 1. (XLSX) [file pone.0225248.s002.xlsx]

## Sheet: Field assessment
Sites visited for field assessment of Leptasterias disease signs
Map color	Location	County, State	Latitude (°N)	Longitude (°W)
none	Lime Kiln	San Juan, WA	48.4905	123.15
none	Cattle Point	San Juan, WA	48.4905	123.15
	Rocky Point	Humboldt, CA	41.1383	124.164
	Palmer's Point	Humboldt, CA	41.13	124.165
	Scotty's Point	Humboldt, CA	41.1014	124.168
	Luffenholtz	Humboldt, CA	41.0397	124.121
	Fitzgerald MR	San Mateo, CA	37.5216	122.498
	Pillar Point	San Mateo, CA	37.5	122.5
	Bean Hollow	San Mateo, CA	37.2276	122.411
	Pigeon Point	San Mateo, CA	37.1851	122.395
	Stillwater	Monterey, CA	36.5609	121.941

## Sheet: Lab assessment
Sites visited for lab assessment of Leptasterias disease signs
Location	County, State	Latitude (°N)	Longitude (°W)
Boiler Bay	Lincoln, OR	44.8294	124.067
Fogarty's Creek	Lincoln, OR	44.8392	124.051
Point St. George	Del Norte, CA	41.7846	124.255
Battery Point	Del Norte, CA	41.7464	124.204
Belinda Point	Mendocino, CA	39.3983	123.82

## Sheet: Disease sign photo - sites
Sites visited for Fig 4 photos
Location	County, State	Latitude (°N)	Longitude (°W)
Lime Kiln	San Juan, WA	48.4905	123.15
Cattle Point	San Juan, WA	48.4905	123.15
Scotty's Point	Humboldt, CA	41.1014	124.168
Fitzgerald MR	San Mateo, CA	37.5216	122.498
Pigeon Point	San Mateo, CA	37.1851	122.395
